# Supplementary material for: Biodegradable, three-dimensional colorimetric fliers for environmental monitoring
Source: Sci Adv. 2022 Dec 23;8(51):eade3201. doi: 10.1126/sciadv.ade3201 (PMC9788784; doi:10.1126/sciadv.ade3201)
Supplement: Supplementary file 2 — Movies S1 to S4 [file sciadv.ade3201_movies_s1_to_s4.zip]

Archive with 4 entries (4 files):
- sciadv.ade3201_movie_s1.mp4
- sciadv.ade3201_movie_s2.mp4
- sciadv.ade3201_movie_s3.mp4
- sciadv.ade3201_movie_s4.mp4
